# Supplementary material for: Selection of Image Texture Analysis and Color Model in the Advanced Image Processing of Thermal Images of Horses following Exercise
Source: Animals (Basel). 2022 Feb 12;12(4):444. doi: 10.3390/ani12040444 (PMC8868218; doi:10.3390/ani12040444)
Supplement: Supplementary file 1 [file animals-12-00444-s001.zip]

Archive with 1 entries (1 files):
- animals-1519396-supplementary.pdf
